# Supplementary material for: Isolation and genomic characterization of selective lytic Pseudomonas phage Amjad_SA from a desert urban pond in Riyadh
Source: Front Microbiol. 2026 Feb 23;17:1750744. doi: 10.3389/fmicb.2026.1750744 (PMC12968170; doi:10.3389/fmicb.2026.1750744)
Supplement: Supplementary file 1 [file Table_1.xlsx]

## Sheet: Sheet1
Locus tag	Location	Prokka	BLASTp
MAJJADAN_00001	complement(208..414)	Hypothetical protein	hypothetical protein	Pseudomonas phage MR14	93.2	93.2	0.98	6e-23	0.7164	66	QJD55187.1
MAJJADAN_00002	complement(483..1019)	Hypothetical protein	hypothetical protein	Pseudomonas nitroreducens	66.6	66.6	0.26	1e-10	0.6458	103	WP_169890281.1
MAJJADAN_00003	complement(1016..1171)	Hypothetical protein	hypothetical protein	Pseudomonas sp.	68.9	68.9	0.98	8e-14	0.58	51	WP_288081586.1
MAJJADAN_00004	complement(1168..1386)	Hypothetical protein	hypothetical protein	Pseudomonas phage vB_PcuM_ KLEP17-4	80.1	80.1	0.94	1e-17	0.5735	70	UNY40231.1
MAJJADAN_00005	complement(1392..2180)	Hypothetical protein	pentapeptide repeat-containing protein	Verrucomicrobiota bacterium	206	206	0.99	1e-61	0.5	271	NOS72033.1
MAJJADAN_00006	complement(2249..2401)	Hypothetical protein	hypothetical protein	Bordetella bronchiseptica	59.7	59.7	1	3e-10	0.54	50	WP_161786659.1
MAJJADAN_00007	complement(2486..2806)	Hypothetical protein	hypothetical protein	Pseudomonas phage Amjad_SA	213	213	1	2e-69	0.9906	106	WAX22772.1
MAJJADAN_00008	complement(2819..3004)	Hypothetical protein	hypothetical protein	Pseudomonas phage Amjad_SA	117	117	0.93	1e-31	1	160	WAX22773.1
MAJJADAN_00009	complement(3122..3274)	Hypothetical protein	hypothetical protein	Bordetella bronchiseptica	59.7	59.7	1	3e-10	0.54	50	WP_161786659.1
MAJJADAN_00010	complement(3359..3679)	Hypothetical protein	hypothetical protein	Pseudomonas sp.	164	164	1	4e-50	0.7264	106	WP_288080677.1
MAJJADAN_00011	complement(3692..4174)	Hypothetical protein	ead/Ea22-like family protein	Pseudomonas asiatica	72	72	0.96	4e-12	0.3466	173	WP_274395476.1
MAJJADAN_00012	complement(4194..4532)	Hypothetical protein	hypothetical protein	Caudoviricetes sp.	114	114	1	4e-30	0.5089	114	AXH75208.1
MAJJADAN_00013	complement(4532..6310)	Hypothetical protein	Protein of unknown function (DUF3987)	Denitrificimonas caeni	307	307	0.75	1e-93	0.392	494	WP_269819166.1
MAJJADAN_00014	complement(6310..6555)	Hypothetical protein	NA	NA	NA	NA	NA	NA	NA	NA	NA
MAJJADAN_00015	7080..7520	Hypothetical protein	terminase	Cupriavidus metallidurans	151	151	0.82	9e-44	0.5984	148	WP_187192264.1
MAJJADAN_00016	7547..8800	terminase large subunit	phage terminase large subunit	Achromobacter insuavis	614	614	0.97	0	0.7087	422	WP_277402449.1
MAJJADAN_00017	8857..9033	Hypothetical protein	hypothetical protein	Klebsiella phage 37P2	47	47	0.87	6e-05	0.4314	50	UOX38052.1
MAJJADAN_00018	9026..10714	Hypothetical protein	DUF1073 domain-containing protein	Patescibacteria group bacterium	458	458	0.79	9e-153	0.5044	499	MDE2105305.1
MAJJADAN_00019	10695..11528	Hypothetical protein	phage head morphogenesis protein	Pseudomonas sp.	396	396	1	2e-136	0.6751	263	MBP3934561.1
MAJJADAN_00020	11555..12907	Hypothetical protein	head maturation protease	Aeromonas phage 4_D05	512	512	0.96	4e-177	0.6299	418	YP_010053018.1
MAJJADAN_00021	12920..13426	Hypothetical protein	kilA anti-repressor protein	Myoviridae environmental samples	224	224	0.98	8e-72	0.7952	168	AVQ10290.1
MAJJADAN_00022	13437..14516	Hypothetical protein	DUF2184 domain-containing protein	Pseudomonas sp.	433	433	1	2e-148	0.5989	347	WP_288075105.1
MAJJADAN_00023	14683..15036	Hypothetical protein	hypothetical protein	Caudoviricetes sp.	109	109	0.93	4e-28	0.5263	115	QHJ83100.1
MAJJADAN_00024	15083..15520	Hypothetical protein	virion structural protein	Aeromonas phage 2_D05	154	154	0.92	6e-45	0.6045	131	YP_010052949.1
MAJJADAN_00025	15501..15932	Hypothetical protein	tail completion or Neck1 protein	Aeromonas phage 2_D05	175	175	0.97	4e-53	0.5887	149	YP_010052951.1
MAJJADAN_00026	15929..16117	Hypothetical protein	NA	NA	NA	NA	NA	NA	NA	NA	NA
MAJJADAN_00027	16114..16518	Hypothetical protein	head protein	Aeromonas phage vB_AsaM-56	99.8	99.8	0.97	1e-24	0.7059	124	YP_007007752.1
MAJJADAN_00028	16515..17021	Hypothetical protein	tail completion protein	Caudoviricetes sp.	95.5	95.5	0.92	5e-21	0.3272	177	DAH26284.1
MAJJADAN_00029	17027..18514	Hypothetical protein	tail sheath	Aeromonas phage 2_D05	599	599	0.94	0	0.6716	510	YP_010052954.1
MAJJADAN_00030	18527..18967	Hypothetical protein	virion structural protein	Aeromonas phage 2_D05	207	207	0.97	1e-65	0.6972	145	YP_010052955.1
MAJJADAN_00031	19048..19434	Hypothetical protein	tail assembly chaperone	Caudoviricetes sp.	115	115	0.97	4e-30	0.4961	127	DAH64396.1
MAJJADAN_00032	19491..19643	Hypothetical protein	transglycosylase	Brachymonas sp.	62	62	0.96	7e-11	0.5833	72	MBP7301959.1
MAJJADAN_00033	19627..20019	Hypothetical protein	tail length tape measure protein	Aeromonas phage 2_D05	142	142	0.81	6e-38	0.6226	350	YP_010052958.1
MAJJADAN_00034	19995..21434	Hypothetical protein	tail length tape measure protein	Aeromonas phage 4_D05	285	285	1	5e-86	0.3921	544	YP_010053034.1
MAJJADAN_00035	21434..22042	Hypothetical protein	hypothetical protein	Pseudomonas sp.	248	248	0.99	4e-80	0.59	201	MBP3863323.1
MAJJADAN_00036	22033..22332	Hypothetical protein	Ig domain-containing protein	unclassified Pseudomonas	89.4	89.4	0.9	3e-19	0.4778	212	WP_064987573.1
MAJJADAN_00037	22302..23189	Hypothetical protein	XRE family transcriptional regulator	Myoviridae environmental samples	501	501	1	3e-177	0.7966	295	AVQ10318.1
MAJJADAN_00038	23189..23875	Hypothetical protein	putative baseplate protein	Myoviridae environmental samples	320	320	1	7e-108	0.6842	221	AVQ10317.1
MAJJADAN_00039	23875..24225	Hypothetical protein	baseplate wedge subunit	Aeromonas phage 4_D05	132	132	0.97	6e-37	0.5752	114	YP_010053041.1
MAJJADAN_00040	24218..25432	Hypothetical protein	baseplate wedge subunit	Aeromonas phage vB_AsaM-56	471	471	0.99	1e-161	0.5906	404	YP_007007768.1
MAJJADAN_00041	25429..26061	Hypothetical protein	structural protein	Aeromonas phage 2_D05	220	220	0.99	1e-68	0.5352	217	YP_010052967.1
MAJJADAN_00042	26051..27316	Hypothetical protein	phage tail protein	Citrobacter sp. MGH106	182	182	0.54	1e-48	0.4195	411	WP_156184437.1
MAJJADAN_00043	27321..28580	Hypothetical protein	polysaccharide deacetylase family protein	Klebsiella pneumoniae	153	153	0.98	2e-36	0.3195	755	MBD7489602.1
MAJJADAN_00044	28589..28768	Hypothetical protein	phage tail assembly chaperone	Pseudomonas corrugata	72.4	72.4	0.93	4e-14	0.5614	133	WP_313922598.1
MAJJADAN_00045	28848..29156	Hypothetical protein	peptidase M48, Ste24p	Pseudomonas aeruginosa	127	127	0.98	2e-35	0.6471	103	WP_172405641.1
MAJJADAN_00046	29153..29452	Hypothetical protein	hypothetical protein	Bowmanella yangjiangensis	119	119	0.95	2e-32	0.5684	98	WP_206596795.1
MAJJADAN_00047	29439..29867	endolysin	endolysin	Xanthomonas phage XAJ2	185	185	0.97	3e-57	0.6232	144	AMW36188.1
MAJJADAN_00048	30418..31278	Hypothetical protein	hypothetical protein	Microbacterium sp.	211	211	0.73	4e-63	0.5336	297	WP_297595378.1
MAJJADAN_00049	complement(31336..31515)	Hypothetical protein	NA
MAJJADAN_00050	complement(31503..31952)	Hypothetical protein	hypothetical protein	Pseudomonas sp.	179	179	0.76	4e-54	0.7105	176	WP_288080628.1
MAJJADAN_00051	complement(32065..32202)	Hypothetical protein	NA
MAJJADAN_00052	complement(32199..32510)	Hypothetical protein	hypothetical protein	Pseudomonas sp.	107	107	0.99	2e-27	0.4804	110	WP_288080632.1
MAJJADAN_00053	complement(32516..33544)	Hypothetical protein	AAA family ATPase	Pseudomonas sp.	617	617	1	0	0.8772	342	WP_288080634.1
MAJJADAN_00054	complement(33567..34154)	Hypothetical protein	Nmad5 family putative nucleotide modification protein	Pseudomonas sp. BICA1-14	165	165	1	2e-47	0.4949	201	WP_286775532.1
MAJJADAN_00055	complement(34206..35141)	Hypothetical protein	PD-(D/E)XK nuclease-like domain-containing protein	Pseudomonas sp.	541	541	1	0	0.8006	311	WP_288080640.1
MAJJADAN_00056	complement(35138..35440)	Hypothetical protein	hypothetical protein	Pseudomonas aeruginosa	89.4	89.4	0.92	1e-20	0.5217	91	WP_185296735.1
MAJJADAN_00057	complement(35437..35727)	Hypothetical protein	hypothetical protein	Pseudomonas sp.	74.3	74.3	0.96	9e-15	0.4516	95	WP_288080643.1
MAJJADAN_00058	complement(35819..36238)	Hypothetical protein	VRR-NUC domain-containing protein	Caudoviricetes sp.	144	144	0.88	3e-41	0.5565	129	AXH75214.1
MAJJADAN_00059	complement(36362..38320)	Hypothetical protein	helicase-related protein	Pseudomonas sp.	1042	1042	0.99	0	0.7477	668	WP_288080646.1
MAJJADAN_00060	complement(38320..39528)	Hypothetical protein	phosphoadenosine-phosphosulfate reductase	Caudoviricetes sp.	520	520	0.98	0	0.596	408	DAS17877.1
MAJJADAN_00061	complement(39503..39901)	Hypothetical protein	ParB/Sulfiredoxin	uncultured Caudovirales phage	58.9	58.9	0.94	7e-07	0.2913	378	CAB4164232.1
MAJJADAN_00062	complement(39882..40520)	Hypothetical protein	ParB N-terminal domain-containing protein	Rhodocyclaceae bacterium	274	274	0.97	6e-90	0.6394	223	MCA3080405.1
MAJJADAN_00063	complement(40526..41416)	Hypothetical protein	endonuclease	Myoviridae environmental samples	360	360	0.98	2e-121	0.6325	302	AVQ10304.1
MAJJADAN_00064	complement(41466..41774)	Hypothetical protein	Cytochrome c family protein	Pseudomonas sp. OF001	130	130	0.92	2e-36	0.6489	103	CAD5377397.1
MAJJADAN_00065	complement(41771..42127)	Hypothetical protein	DUF4406 domain-containing protein	Staphylococcus epidermidis	146	146	0.83	1e-42	0.68	108	MCC3679185.1
MAJJADAN_00066	complement(42124..42483)	Hypothetical protein	phage protein NinX family protein	Pseudomonas sp. BDPW	100	100	0.99	2e-24	0.4622	120	WP_203328170.1
MAJJADAN_00067	complement(42467..42613)	Hypothetical protein	NA
MAJJADAN_00068	42849..43340	Hypothetical protein	YdaS family helix-turn-helix protein	Pseudoalteromonas marina	45.4	45.4	0.35	0.006	0.3966	73	WP_277054624.1
MAJJADAN_00069	43337..44275	Hypothetical protein	DNA primase	Myoviridae environmental samples	374	374	0.87	8e-127	0.6679	283	AVQ10303.1
MAJJADAN_00070	complement(44476..45252)	Hypothetical protein	Lar family restriction alleviation protein	Pseudomonas luteola	77.8	77.8	0.17	4e-14	0.7727	102	WP_019365311.1
MAJJADAN_00071	complement(45242..45415)	Hypothetical protein	NA
MAJJADAN_00072	complement(45415..45696)	Hypothetical protein	hypothetical protein	Pseudomonas juntendi	44.3	44.3	0.35	0.007	0.5758	115	WP_235769065.1
